# Supplementary material for: The Genomic Organization of the LILR Region Remained Largely Conserved Throughout Primate Evolution: Implications for Health And Disease
Source: Front Immunol. 2021 Oct 19;12:716289. doi: 10.3389/fimmu.2021.716289 (PMC8562567; doi:10.3389/fimmu.2021.716289)
Supplement: Supplementary file 4 [file Table_3.xlsx]

## Sheet: Blad1
Table S3: Comparison of LILR genes as well as neighbouring genes extracted from the NCBI GenBank and/or Ensembl Databases
The LOC-numbers that have been reannotated are indicated with a green background. A red background indicate the KIR-block in the orangutan LILR region that is most likely miss-assembled .
BLAST analysis of full-length mRNA without the UTR region was conducted to verify gene naming and to determine similarity to human genes. The results were selected by filtering, using human taxid:9605 as criteria.
Species	Gene ID	Gene	Transcript ID	Genomic range	Transcription direction	NCBI Refseq status (note #3)	General protein information NCBI (note #4)	Annotated by	Gene annotation	Genomic coordinates	Human gene	Human ID	Query cover (%)	Similarity (%)	Assigned gene name in this review
Chimpanzee	LOC107966305	RPS9	XM_016946984.1	52100311..52107235	+	MODEL	x	NCBI	x	x	RPS9	NM_001013.4	100	99.49	RPS9
	LOC450147	LILRB3	XM_016936780.2	52115695..52121924	-	PROVISIONAL	x	NCBI	x	x	LILRB3	XM_006726314.4	100	95.58	LILRB3
	LOC100612255	LSM14 homolog A (pseudogene)	Unknown	52127158..52129611	+	MODEL	x	NCBI	x	x	x	x	x	x	x
	LOC450148	LILRA6	XM_016946977.2	52138590..52143172	-	PROVISIONAL	x	NCBI	x	x	LILRA6	XM_011547130.2	100	93.28	LILRA6
	LOC107969806	Uncharacterized ncRNA	XR_001711917.1	52152005..52159629	+	MODEL	x	NCBI	x	x	BAC clone	AC278040.1	55	97.10	Not included
	LOC449640	LILRB5	XM_009436314.2	52157337..52164228	-	PROVISIONAL	x	NCBI	x	x	LILRB5	XM_011526360.2	100	97.59	LILRB5
	LOC112206477	U6 spliceosomal RNA	XR_002940840.1	52170527..52170629	-	MODEL	x	NCBI	x	x	No significant similarities found in humans
	LOC101057783	YME1L1 (pseudogene)	Unknown	52174717..52175614	+	MODEL	x	NCBI	x	x	x	x	x	x	x
	LOC449502	LILRB2	XM_024351034.1	52180402..52188101	-	PROVISIONAL	x	NCBI	x	x	LILRB2	AF283986.1	94	90.56	LILRB2
	LOC100612450	LILRA2	XM_016936806.2	52188971..52199187	-	MODEL	x	NCBI	x	x	LILRA2	NM_001130917.3	99	92.22	LILRAB2
	LOC749242	LILRA3	XM_024351652.1	52214566..52219549	-	MODEL	x	NCBI	x	x	LILRA3	NM_006865.4	91	98.48	LILRA3
	LOC112206410	Uncharacterized ncRNA	XR_002940710.1	52223334..52225249	-	MODEL	x	NCBI	x	x	No significant similarities found in humans
	LOC100615318	LILRA5	XM_016936813.2	52232992..52240201	-	MODEL	x	NCBI	x	x	LILRA5	NM_021250.4	100	98.22	LILRA5
	LOC449639	LILRA4	XM_016934007.1	52254936..52261315	-	PROVISIONAL	x	NCBI	x	x	LILRA4	NM_012276.5	100	98.23	LILRA4
	LOC456283	LAIR1	XM_009436371.3	52271399..52285510	-	MODEL	x	NCBI	x	x	LAIR1	NM_001289026.3	99	97.77	LAIR1
	LOC456284	TTYH1	XM_009436373.2	52326852..52347898	+	MODEL	x	NCBI	x	x	TTYH1	NM_001005367.3	100	99.06	TTYH1
	LOC107966444	LENG8	XM_009436384.3	52359199..52373261	+	MODEL	x	NCBI	x	x	LENG8	NM_001375640.1	100	99.16	LENG8
	LOC469008	LENG9	XM_003316677.5	52373035..52376142	-	MODEL	x	NCBI	x	x	LENG9	NM_198988.2	100	99.24	LENG9
	LOC107969807	CDC42EP5	XM_016936828.2	52376237..52383796	-	MODEL	x	NCBI	x	x	CDC42EP5	NM_145057.4	100	99.55	CDC42EP5
	LOC107966347	LAIR2	XM_009436392.3	52407853..52420869	+	MODEL	x	NCBI	x	x	LAIR2	NM_002288.6	96	98.83	LAIR2
	LOC456289	KIR3DX1	NM_001048050.2	52444569..52455135	+	PROVISIONAL	x	NCBI	x	x	KIR3DX1	NR_136268.1	100	97.82	KIR3DX1
	LOC450125	LILRA2	XM_009436317.3	52484931..52495844	+	PROVISIONAL	x	NCBI	x	x	LILRA2	NM_001130917.3	100	97.73	LILRA2
	LOC449501	LILRB1	NM_001008979.1	52502469..52541757	+	PROVISIONAL	x	This manuscript	LILRA1	52502524..52509093	LILRA1	NM_006863.4	100	93.14	LILRA1
									Intergenic region	52509094..52535640
									LILRB1	52535641..52541449	LILRB1	NM_001388358.1	98	92.72	LILRB1
	LOC450126	LILRB4	NM_001009045.1	52570902..52576131	+	PROVISIONAL	x	NCBI	x	x	LILRB4	NM_001278426.3	100	98.27	LILRB4
	LOC107972470	LILRA6	XM_024351655.1	52604308..52608861	+	MODEL	LQP	NCBI	x	x	LILRA4	NM_012276.5	100	82.31	LILRA7
	LOC107966475	LILRA4	XM_024351654.1	52615676..52619956	+	MODEL	LQP	NCBI	x	x	LILRP2	NR_003061.2	100	96.02	LILRA8
	LOC100608180	KIR3DL3	XM_024351653.1	52631243..52704629	+	MODEL	LQP	NCBI	x	x	KIR3DL3	NM_153443.4	100	95.60	KIR3DL3
Bonobo	LOC100982391	RPS9	XM_008955596.2	51132900..51139713	+	MODEL	x	NCBI	x	x	RPS9	NM_001321701.2	100	99.66	RPS9
	LOC100991256	LILRB3	XM_034946400.1	51148567..51154764	-	MODEL	x	NCBI	x	x	LILRB3	XM_006726314.4	100	94.47	LILRB3
	LOC103783593	LSM14 homolog A-like (pseudogene)	Unknown	51160264..51161921	+	MODEL	x	NCBI	x	x	x	x	x	x	x
	LOC117977090	LILRA6	XM_034946462.1	51169696..51174274	-	MODEL	LQP	NCBI	x	x	LILRA6	NM_024318.4	100	93.68	LILRA6
	LOC106634140	LILRB5	XM_034946461.1	51189520..51211511	-	MODEL	LQP	NCBI	x	x	LILRB5	XM_011526360.2	100	97.37	LILRB5
	LOC117977086	LILRB1	XM_034946384.1	51213638..51221277	-	MODEL	x	NCBI	x	x	LILRB2	AF025528.1	92	92.01	LILRB2
	LOC117974252	LILRA2	XM_034946439.1	51226042..51232410	-	MODEL	x	NCBI	x	x	LILRA2	NM_001130917.3	99	92.42	LILRAB2
	LOC100980151	LILRA3	XM_008955582.2	51247496..51251980	-	MODEL	x	NCBI	x	x	LILRA3	NM_006865.4	100	98.33	LILRA3
	LOC100984188	LILRA5	XM_003830168.4	51265665..51272519	-	MODEL	x	NCBI	x	x	LILRA5	NM_021250.4	100	98.78	LILRA5
	LOC100981392	LILRA4	XM_003830159.4	51287944..51294118	-	MODEL	x	NCBI	x	x	LILRA4	NM_012276.5	97	98.47	LILRA4
	LOC100983059	LAIR1	XM_003830164.4	51306570..51316878	-	MODEL	x	NCBI	x	x	LAIR1	AF013249.1	100	98.26	LAIR1
	LOC100985753	TTYH1	XM_008955600.2	51362145..51383512	+	MODEL	x	NCBI	x	x	TTYH1	NM_001201461.2	100	99.12	TTYH1
	LOC100986089	LENG8	XM_034946377.1	51395432..51408875	+	MODEL	x	NCBI	x	x	LENG8	NM_001375640.1	100	99.20	LENG8
	LOC103783589	LENG9	XM_008955601.3	51408645..51411271	-	MODEL	x	NCBI	x	x	LENG9	NM_198988.2	100	99.24	LENG9
	LOC100992278	CDC42EP5	XM_034946460.1	51411848..51419686	-	MODEL	x	NCBI	x	x	CDC42EP5	NM_145057.4	100	99.55	CDC42EP5
	LOC112437890	LAIR2	XM_034946458.1	51448695..51456593	+	MODEL	x	NCBI	x	x	LAIR2	NM_002288.6	100	98.69	LAIR2
	LOC100992623	KIR3DS1	XM_034944735.1	51467074..51491997	+	MODEL	x	NCBI	x	x	KIR3DX1	NR_136268.1	79	97.39	KIR3DX1
	LOC106634145	LILRA2	XM_034946437.1	51521458..51532595	+	MODEL	x	NCBI	x	x	LILRA2	NM_001290271.2	100	97.69	LILRA2
	LOC106634141	LILRA3	XM_034946433.1	51538660..51548683	+	MODEL	x	NCBI	x	x	LILRA1	NM_006863.4	100	93.24	LILRA1
	LOC103783591	LILRB1	XM_034946392.1	51561376..51578564	+	MODEL	x	NCBI	x	x	LILRB1	NM_001388358.1	98	92.49	LILRB1
	LOC103783590	Uncharacterized ncRNA	XR_609153.2	51585087..51593969	+	MODEL	x	NCBI	x	x	BAC clone	AC278045.1	100	97.59	Not included
	LOC100992965	LILRB4	XM_034946407.1	51606681..51612751	+	MODEL	x	NCBI	x	x	LILRB4	XM_017026215.1	100	97.69	LILRB4
	LOC103783592	LILRA6	XM_024926600.2	51640771..51645424	+	MODEL	LQP	NCBI	x	x	LILRA4	NM_012276.5	93	82.63	LILRA7
	LOC100993689	LILRA6 (Pseudogene)	XR_004667777.1	51652150..51656483	+	MODEL	x	NCBI	x	x	LILRP2	NR_003061.2	93	96.60	LILRA8
	LOC117976905	KIR3DL3	XM_034944425.1	51667750..51679334	+	MODEL	LQP	NCBI	x	x	KIR3DL3	AJ938059.1	99	96.49	KIR3DL3
Gorilla	LOC101147839	RPS9	XM_004061414.3	44968576..44975462	+	MODEL	x	NCBI	x	x	RPS9	NM_001321701.2	100	98.97	RPS9
	LOC101148443	LILRB3	XM_031003927.1	44983974..45015682	-	MODEL	x	This manuscript	LILRB3	44984243..44990111	LILRB3	NM_001320960.2	100	95.23	LILRB3
									Intergenic region	44990112..45010142
									LILRA6	45010143..45015660	LILRA6	NM_024318.4	100	95.85	LILRA6
	LOC115931673	U6 spliceosomal RNA	XR_004068121.1	45023735..45023837	+	MODEL	x	NCBI	x	x	BAC clone	AC275579.1	100	100	Not included
	LOC101153956	YME1L1-like	XM_004061429.2	45027948..45028823	+	MODEL	x	NCBI	x	x	YME1L1	NM_139312.3	100	92.55	YME1L1
	LOC101152890	LILRB2	XM_031003949.1	45034168..45043058	-	MODEL	x	NCBI	x	x	LILRB1	NM_001278398.2	100	91.53	LILRB2
	LOC109024105	LILRA2	XM_031003946.1	45045935..45079496	-	MODEL	LQP	This manuscript	LILRAB2	45050137..45057926	-	-	-	-	LILRAB2 (see note #1 below table)
									Intergenic region	45057927..45075328
									LILRA3	45075329..45079457	LILRA3	NM_006865.4	100	97.95	LILRA3
	LOC101150590	LILRA5	XM_019014791.2	45096827..45102982	-	MODEL	x	NCBI	x	x	LILRA5	NM_021250.4	100	99.33	LILRA5
	LOC101124478	LILRA4	XM_019014803.2	45123271..45128998	-	MODEL	x	NCBI	x	x	LILRA4	NM_012276.5	100	98.13	LILRA4
	LOC101124848	LAIR1	XM_031003957.1	45144857..45155356	-	MODEL	x	NCBI	x	x	LAIR1	AF013249.1	100	95.49	LAIR1
	LOC101125209	TTYH1	XM_019014807.2	45203561..45225061	+	MODEL	x	NCBI	x	x	TTYH1	NM_020659.4	100	99.19	TTYH1
	LOC101151810	LENG8	XM_019014808.2	45235275..45249179	+	MODEL	x	NCBI	x	x	LENG8	NM_001375640.1	100	99.29	LENG8
	LOC101125939	LENG9	XM_031003960.1	45248353..45250948	-	MODEL	x	NCBI	x	x	LENG9	NM_001301782.2	100	98.68	LENG9
	LOC109024104	CDC42EP5	XM_031003961.1	45252125..45259674	-	MODEL	x	NCBI	x	x	CDC42EP5	NM_145057.4	100	99.33	CDC42EP5
	LOC101151201	LAIR2	XM_004061423.3	45288756..45296750	+	MODEL	x	NCBI	x	x	LAIR2	NM_002288.6	100	98.69	LAIR2
	LOC109024094	KIR3DX1	XM_031003968.1	45319098..45330012	+	MODEL	x	NCBI	x	x	KIR3DX1	NR_136268.1	100	97.16	KIR3DX1
	LOC109024095	LILRA2	XM_031003962.1	45359811..45372661	+	MODEL	x	NCBI	x	x	LILRA2	NM_001290271.2	100	98.03	LILRA2
	LOC101152160	LILRB1	XM_031003928.1	45378808..45422041	+	MODEL	LQP	This manuscript	LILRA1	45379361..45386016	LILRA1	NM_006863.4	100	93.08	LILRA1 (see note #2 below table)
									Intergenic region	45386017..45415937
									LILRB1	45415938..45421728	LILRB1	XM_017026185.1	100	95.04	LILRB1
	LOC115931564	Uncharacterized ncRNA	XR_004068026.1	45428869..45438158	+	MODEL	x	NCBI	x	x	BAC clone	AC278045.1	99	97.43	Not included
	LOC115931562	LILRB4	XM_031003964.1	45451516..45459107	+	MODEL	x	NCBI	x	x	LILRB4	NM_001278426.3	100	98.03	LILRB4
	LOC101127389	LILRA6 (Pseudogene)	Unknown	45486059..45490607	+	MODEL	x	NCBI	x	x	x	x	x	x	LILRA7
	LOC101127749	LILRA6 (Pseudogene)	Unknown	45497808..45502168	+	MODEL	x	NCBI	x	x	x	x	x	x	LILRA8
	LOC115931563	KIR3DL3	XM_031003969.1	45513409..45525335	+	MODEL	LQP	NCBI	x	x	KIR3DL3	NM_153443.4	100	97.42	KIR3DL3
Orangutan	LOC100457677	RPS9	XM_002829733.3	52720060..52726960	+	MODEL	x	NCBI	x	x	RPS9	NM_001321701.2	100	99.32	RPS9
	LOC100458638	LILRB3	XM_024237721.1	52736296..52742522	-	MODEL	x	NCBI	x	x	LILRB3	XM_011548575.3	100	93.43	LILRB3
	LOC100459414	LSM14 homolog A (pseudogene)	Unknown	52751649..52753941	+	MODEL	x	NCBI	x	x	x	x	x	x	x
	LOC100442931	LILRB5	XM_024237749.1	52771673..52778109	-	MODEL	LQP	NCBI	x	x	LILRB5	NM_001081442.3	100	95.00	LILRB5
	LOC112130276	U6 spliceosomal RNA	XR_002912547.1	52785263..52785366	+	MODEL	x	NCBI	x	x	BAC clone	AC275579.1	98	95.10	Not included
	LOC100936899	YME1L1 (pseudogene)	Unknown	52789524..52790004	+	MODEL	x	NCBI	x	x	x	x	x	x	x
	LOC100432416	LILRB2	XM_024237736.1	52799200..52824043	-	MODEL	x	This manuscript	LILRB2	52800052..52805898	LILRB2	AF025528.1	100	92.89	LILRB2
									Intergenic region	52805999..52811780
									LILRAB2	52811781..52823361	-	-	-	-	LILRAB2 (see note #1 below table)
	LOC100459988	LILRA3	XM_024237750.1	52845134..52850146	-	MODEL	LQP	NCBI	x	x	LILRA3	NM_006865.4	100	93.34	LILRA3
	LOC100462195	LAIR1	XM_024238172.1	52871783..52876453	-	MODEL	x	NCBI	x	x	BAC clone	AC275666.1	45	90.24	Not included
	LOC112128484	LILRA5	XM_003779253.2	52888446..52894264	-	MODEL	x	NCBI	x	x	LILRA5	NM_021250.4	100	96.67	LILRA5
	LOC100459365	LILRA4	XM_002829737.2	52899904..52922934	-	MODEL	x	NCBI	x	x	LILRA4	NM_012276.5	100	95.93	LILRA4
	LOC100460725	LAIR1	XM_024237753.1	52957701..52973868	-	MODEL	x	NCBI	x	x	LAIR1	AK315419.1	100	93.98	LAIR1
	LOC100431859	TTYH1	XM_024237760.1	53022307..53043568	+	MODEL	x	NCBI	x	x	TTYH1	NM_001005367.3	100	98.84	TTYH1
	LOC100461091	LENG8	XM_009233099.2	53055745..53068758	+	MODEL	x	NCBI	x	x	LENG8	NM_001375640.1	99	98.26	LENG8
	LOC100432225	LENG9	XM_024237759.1	53068372..53070490	-	MODEL	x	NCBI	x	x	LENG9	NM_198988.2	100	96.99	LENG9
	LOC100461458	CDC42EP5	XM_002829742.3	53071714..53298746	-	MODEL	x	NCBI	x	x	CDC42EP5	NM_145057.4	100	99.11	CDC42EP5
	LOC100437371	KIR2DL3	XM_024237821.1	53079755..53094128	+	MODEL	x	NCBI	x	x	KIR2DL1	KJ699235.1	100	93.02	KIR2DL3
	LOC100936826	KIR3DL2	XM_024237793.1	53096524..53126908	+	MODEL	LQP	NCBI	x	x	KIR2DL4	NM_002255.6	89	95.58	KIR2DL2
	LOC100437736	KIR3DL1	XM_024237800.1	53129295..53143260	+	MODEL	x	NCBI	x	x	KIR3DL1	AY366253.1	99	93.69	KIR3DL1
	LOC112130266	U6 spliceosomal RNA	XR_002912537.1	53144797..53144903	-	MODEL	x	NCBI	x	x	BAC clone	AC278044.1	100	94.39	Not included
	LOC103888689	LAIR1 (pseudogene)	XR_002912472.1	53323173..53340134	+	MODEL	x	NCBI	x	x	LAIR1	NM_001289026.2	93	93.61	LAIR2
	LOC100432983	KIR3DX1	XM_009233102.2	53365011..53374392	+	MODEL	x	NCBI	x	x	KIR3DX1	NR_136268.1	100	94.69	KIR3DX1
	LOC100434369	LILRA2	XM_024237795.1	53402690..53415622	+	MODEL	x	NCBI	x	x	LILRA2	NM_001290271.2	100	93.96	LILRA2
	LOC100433990	LILRA3	XM_009233106.2	53421654..53465792	+	MODEL	x	This manuscript	LILRA1	53422343..53428936	LILRA1	NM_006863.4	100	92.14	LILRA1
									Intergenic region	53428937..53459325
									LILRB1	53459326..53465131	LILRB1	NM_006669.7	100	91.16	LILRB1
	LOC112130279	U6 spliceosomal RNA	Unknown	53475820..53475919	+	MODEL	x	NCBI	x	x	x	x	x	x	x
	LOC100434743	LILRB4	XM_024237814.1	53503668..53508754	+	MODEL	x	NCBI	x	x	LILRB4	NM_001278426.3	100	94.36	LILRB4
	LOC103888690	LILRA6	XM_024237816.1	53546708..53551497	+	MODEL	LQP	NCBI	x	x	LILRA6	XM_011547130.2	100	89.12	LILRA7
	LOC112130091	LILRA6	XM_024236880.1	53558696..53561019	+	MODEL	LQP	NCBI	x	x	LILRP2	NR_003061.2	95	94.54	LILRA8
	LOC100936383	KIR3DL3	XM_009233115.2	53577971..53592112	+	MODEL	x	NCBI	x	x	KIR3DL3	NM_153443.5	99	93.56	KIR3DL3
Gibbon	LOC100607210	RPS9	XM_030819732.1	4331838..4338276	+	MODEL	x	NCBI	x	x	RPS9	NM_001321701.2	100	98.97	RPS9
	LOC100605737	LILRB3	XM_030819690.1	4317035..4323217	-	MODEL	x	NCBI	x	x	LILRB3	NM_001320960.2	98	90.86	LILRB3
	LOC115836907	LILRA6	XM_030819708.1	4306233..4310229	-	MODEL	x	NCBI	x	x	LILRA6	XR_001756516.1	98	91.61	LILRA6
	LOC115837206	U6 spliceosomal RNA	XR_004032222.1	4295405..4295507	+	MODEL	x	NCBI	x	x	BAC clone	AC278040.1	100	96.12	Not included
	LOC101176384	YME1L1 (pseudogene)	Unknown	4290802..4291440	+	MODEL	x	NCBI	x	x	x	x	x	x	x
	LOC100606400	LILRB1	XM_030819719.1	4276911..4283529	-	MODEL	LQP	NCBI	x	x	LILRB1	NM_001388356.1	100	90.29	LILRB2
	LOC115836908	LILRA3	XM_030819717.1	4259246..4264893	-	MODEL	x	NCBI	x	x	LILRA3	NM_006865.4	96	93.97	LILRA3
	LOC100579556	LILRA5	XM_030819730.1	4239052..4245404	-	MODEL	x	NCBI	x	x	LILRA5	NM_021250.4	100	95.44	LILRA5
	LOC115830364	LILRA4	XM_003259766.4	4210924..4216611	-	MODEL	x	NCBI	x	x	LILRA4	NM_012276.5	99	94.79	LILRA4
	LOC101179593	LAIR1	XM_030819676.1	4174429..4184865	-	MODEL	x	NCBI	x	x	LAIR1	AF109683.2	100	89.55	LAIR1
	LOC105738353	Uncharacterized ncRNA	XR_004031908.1	4137585..4153649	-	MODEL	x	NCBI	x	x	BAC clone	AC275666.1	99	96.75	Not included
	LOC100591737	TTYH1	XM_030819670.1	4116716..4138078	+	MODEL	x	NCBI	x	x	TTYH1	NM_001005367.3	73	97.86	TTYH1
	LOC100585826	LENG8	XM_030819663.1	4092076..4105030	+	MODEL	x	NCBI	x	x	LENG8	NM_001375640.1	100	97.56	LENG8
	LOC100592076	LENG9	XM_030819669.1	4090320..4092861	-	MODEL	x	NCBI	x	x	LENG9	NM_198988.2	100	97.29	LENG9
	LOC115836905	CDC42EP5	XM_030819662.1	4081835..4089206	-	MODEL	x	NCBI	x	x	CDC42EP5	NM_145057.4	100	99.11	CDC42EP5
	LOC100592421	60s ribosomal protein L12 (pseudogene)	Unknown	4061579..4068647	-	MODEL	x	NCBI	x	x	x	x	x	x	x
	LOC100586376	LAIR2	XM_003281619.4	4044270..4052526	+	MODEL	x	NCBI	x	x	LAIR2	NM_002288.6	100	91.29	LAIR2
	LOC101176722	KIR3DX1	XM_030820061.1	4031016..4043433	+	MODEL	x	NCBI	x	x	KIR3DX1	NR_136268.1	69	82.23	KIR3DX2
	LOC100592754	KIR3DX1	XM_003281639.4	4014406..4025482	+	MODEL	x	NCBI	x	x	KIR3DX1	NR_136268.1	100	93.60	KIR3DX1
	LOC100593082	LILRA2	XM_012500030.2	3974712..3987248	+	MODEL	LQP	NCBI	x	x	LILRA2	NM_001130917.3	100	94.10	LILRA2
	LOC100586923	LILRB1	XM_012500017.2	3923929..3968225	+	MODEL	x	This manuscript	LILRA1	3924484..3931135	LILRA1	NM_006863.4	99	90.26	LILRA1
									Intergenic region	3931136..3960859
									LILRB1	3960860..3967211	LILRB1	NM_006669.7	99	90.58	LILRB1
	LOC115830361	LILRB4	XM_012500023.2	3893635..3898882	+	MODEL	LQP	NCBI	x	x	LILRB4	NM_001278428.3	99	93.24	LILRB4
	LOC100594449	LILRA6	XM_030820048.1	3867042..3890560	+	MODEL	LQP	NCBI	x	x	LILRP2	NR_003061.2	85	93.89	LILRA8
	LOC100594804	KIR3DL3	XM_030819656.1	3843438..3855895	+	MODEL	x	NCBI	x	x	KIR3DL3	AJ938059.1	89	94.64	KIR3DL3
Rhesus macaque	LOC694053	RPS9	NM_001265659.1	53959611..53966444	+	PROVISIONAL	x	NCBI/Ensembl	x	x	RPS9	NM_001321701.2	100	97.44	RPS9
	LOC106992409	LILRB3	XM_028839282.1	53975631..53982413	-	MODEL	LQP	NCBI/Ensembl	x	x	LILRB3	XM_006726314.4	96	92.58	LILRB3
	LOC114674054	Uncharacterized ncRNA	XR_003725005.1	53976119..53982233	+	MODEL	x	NCBI	x	x	BAC clone	AC278008.1	99	92.37	Not included
	LOC694325	LSM14 homolog A (pseudogene)	Unknown	53991937..53993696	+	MODEL	x	NCBI	x	x	x	x	x	x	x
	LOC100429193	LILRA6	XM_028839295.1	54003001..54008657	-	MODEL	LQP	NCBI/Ensembl	x	x	LILRA6	XR_001756516.1	98	90.63	LILRA6
	LOC695140	Trifunctional enzyme subunit beta, mitochondrial-like	Unknown	54014028..54016031	-	MODEL	x	NCBI	x	x	x	x	x	x	x
	LOC695256	LILRB5	XM_028839293.1	54020136..54026993	-	MODEL	x	NCBI/Ensembl	x	x	LILRB5	XM_011526360.2	100	92.89	LILRB5
	LOC100429541	YME1L1 (pseudogene)	Unknown	54037385..54038532	+	MODEL	x	NCBI	x	x	x	x	x	x	x
	LOC718403	LILRB1	XM_028839297.1	54047824..54066289	-	MODEL	LQP	NCBI/Ensembl	LILRB2	54048631..54054507	LILRB1	NM_001388358.1	100	88.06	LILRB2
									Intergenic region	54054508..54059541
									LILRAB2	54059542..54065714	-	-	-	-	LILRAB2 (see note #5 below table)
	LOC106992276	LILRA3	XM_028840002.1	54051550..54054972		MODEL	LQP	NCBI	Partial Intergenic region	54054508..54054972
					-				partial LILRB2	54051550..54054507
	LOC722780	LILRA3	XM_028839298.1	54070991..54077854	-	MODEL	x	NCBI	x	x	No significant similarities found in humans
	LOC692337	LILRA3	XM_028838337.1	54082096..54110317	-	PROVISIONAL	x	NCBI/Ensembl	x	x	LILRA2	NM_006865.4	82	92.81	LILRA3
	LOC106995758	LILRA3	XM_028839303.1	54083976..54089064	-	MODEL	LQP	NCBI	x	x	No significant similarities found in humans
	LOC100429845	LILRA5	XM_015129465.2	54120728..54127044	-	MODEL	x	NCBI/Ensembl	x	x	LILRA5	NM_021250.4	100	93.67	LILRA5
	LOC106996396	Uncharacterized ncRNA	XR_001442628.2	54133815..54143966	+	MODEL	x	NCBI	x	x	BAC clone	AC278008.1	95	90.30	Not included
	LOC695197	LILRA4	XM_028839304.1	54142039..54148660	-	MODEL	x	NCBI/Ensembl	x	x	LILRA4	NM_012276.5	100	94.47	LILRA4
	LOC695533	LAIR1	XM_028839306.1	54162560..54173402	-	MODEL	x	NCBI/Ensembl	x	x	LAIR1	AF013249.1	100	89.90	LAIR1
	LOC106994861	Uncharacterized ncRNA	XR_001441551.2	54173749..54176462	-	MODEL	-	NCBI	x	x	Isolate CHM13	CP068259.1	99	92.03	Not included
	LOC695643	TTYH1	XM_015124874.2	54218696..54241943	+	MODEL	x	NCBI/Ensembl	x	x	TTYH1	NM_001005367.3	77	95.86	TTYH1
	LOC695940	LENG8	XM_015124890.2	54253459..54266107	+	MODEL	x	NCBI/Ensembl	x	x	LENG8	NM_001375640.1	99	96.34	LENG8
	LOC114674130	Uncharacterized ncRNA	XR_003725123.1	54249919..54253364	-	MODEL	x	NCBI	x	x	BAC clone	AC275666.1	100	95.59	Not included
	LOC695874	LENG9	XM_015124895.2	54265724..54268908	-	MODEL	LQP	NCBI/Ensembl	x	x	LENG9	NM_198988.2	100	90.87	LENG9
	LOC106994858	CDC42EP5	XM_015124869.2	54268994..54276691	-	MODEL	x	NCBI	x	x	CDC42EP5	NM_145057.4	100	96.20	CDC42EP5
	LOC696069	LAIR2	XM_015124896.2	54308483..54321944	+	MODEL	x	NCBI/Ensembl	x	x	LAIR2	AF013249.1	74	88.38	LAIR2
	LOC106994859	KIR3DX1	XM_015124870.2	54341674..54346265	+	MODEL	x	NCBI	x	x	KIR3DX1	NR_136268.1	85	84.62	KIR3DX2
	LOC696175	KIR3DL0	NM_001047119.2	54355344..54365976	+	PROVISIONAL	x	NCBI/Ensembl	x	x	KIR3DX1	NR_136268.1	100	90.49	KIR3DX1
	LOC692341	LILRA2	XM_028838341.1	54379903..54385064	+	PROVISIONAL	x	NCBI/Ensembl	x	x	LILRA2	NM_001290271.2	86	92.14	LILRA2
	LOC692342	LILRA1	XM_028838343.1	54389794..54398501	+	VALIDATED	x	NCBI/Ensembl	x	x	LILRA2	XM_011526385.1	100	89.00	LILRA1
	LOC692340	LILRB1	XM_028839147.1	54406281..54424828	+	VALIDATED	x	NCBI/Ensembl	x	x	LILRB1	XM_017026185.1	100	89.02	LILRB1
	LOC692336	LILRB4	XM_028838336.1	54449932..54455198	+	PROVISIONAL	x	NCBI/Ensembl	x	x	LILRB4	NM_001278427.3	93	91.34	LILRB4
	LOC692338	LILRA6	NM_001040674.1	54479988..54482972	+	PROVISIONAL	x	NCBI/Ensembl	x	x	LILRA6	XM_011547130.2	100	87.95	LILRA7
	LOC100424418	LILRA6	XM_015124913.2	54492892..54498242	+	MODEL	x	NCBI/Ensembl	x	x	LILRP2	NR_003061.2	100	93.11	LILRA8
	LOC100125559	KIR3DL2	NM_001104552.2	54503377..54516676	+	PROVISIONAL	x	NCBI/Ensembl	x	x	No significant similarities found in humans				KIR3DL20
Cynomolgus macaque	LOC102126500	RPS9	XM_005590288.2	55067974..55075094	+	MODEL	x	NCBI/Ensembl	x	x	RPS9	NM_001321701.2	100	97.78	RPS9
	LOC102136310	LILRB4	XM_015441055.1	55084045..55096282	-	MODEL	LQP	NCBI/Ensembl	x	x	LILRB3	XM_006726314.4	94	94.56	LILRB3
	LOC102135917	LSM14 homolog A (pseudogene)	Unknown	55104237..55106898	+	MODEL	x	NCBI	x	x	x	x	x	x	x
	LOC102131997	LILRA6	XM_005590312.2	55113682..55121104	-	MODEL	x	NCBI/Ensembl	x	x	LILRA6	XR_001756516.1	98	91.22	LILRA6
	LOC102131617	Trifunctional enzyme subunit beta, mitochondrial-like	Unknown	55126387..55128499	-	MODEL	x	NCBI	x	x	x	x	x	x	x
	LOC102129427	LILRB5	XM_005590293.2	55132391..55139221	-	MODEL	x	NCBI/Ensembl	x	x	LILRB5	XM_011526360.2	100	93.28	LILRB5
	LOC102129053	YME1L1 (pseudogene)	Unknown	55149936..55150764	+	MODEL	x	NCBI	x	x	x	x	x	x	x
	LOC102120207	LILRA3 (pseudogene)	Unknown	55176754..55178179	-	MODEL	x	NCBI	x	x	x	x	x	x	x
	LOC102128795	Uncharacterized ncRNA	XR_286705.2	55179181..55188392	-	MODEL	x	NCBI	x	x	BAC clone	CU457734.2	88	92.52	Not included
	LOC102128143	LILRA3	XM_005590292.2	55195858..55201240	-	MODEL	x	NCBI/Ensembl	x	x	LILRA3	NM_006865.4	94	93.34	LILRA3
	LOC102127483	LILRA5	XM_015441191.1	55208113..55224116	-	MODEL	x	NCBI/Ensembl	x	x	LILRA5	NM_021250.4	87	93.46	LILRA5
	LOC102127235	Uncharacterized ncRNA	XR_001487097.1	55225384..55233773	+	MODEL	x	NCBI	x	x	BAC clone	AC278008.1	82	90.52	Not included
	LOC102126863	LILRA4	XM_005590289.2	55233879..55240431	-	MODEL	x	NCBI/Ensembl	x	x	LILRA4	NM_012276.5	100	94.67	LILRA4
	LOC102136964	LAIR1	XM_015441840.1	55269985..55284506	-	MODEL	x	NCBI/Ensembl	x	x	LAIR1	AF013249.1	100	90.74	LAIR1
	LOC101866113	TTYH1	XM_005590326.2	55331261..55354593	+	MODEL	x	NCBI/Ensembl	x	x	TTYH1	NM_020659.4	100	96.82	TTYH1
	LOC102140623	LENG8	XM_005590329.2	55366356..55378728	+	MODEL	x	NCBI/Ensembl	x	x	LENG8	NM_001375640.1	100	96.57	LENG8
	LOC102140225	LENG9	XM_005596067.2	55378304..55381196	-	MODEL	LQP	NCBI/Ensembl	x	x	LENG9	NM_198988.2	100	90.66	LENG9
	LOC102141557	Uncharacterized ncRNA	XR_286708.2	55383663..55390971	-	MODEL	x	NCBI	x	x	CDC42EP5	NM_145057.4	96	94.60	CDC42EP5
	LOC102141809	LAIR2	XM_005590334.2	55426004..55434418	+	MODEL	x	NCBI/Ensembl	x	x	LAIR2	NM_002288.6	98	88.52	LAIR2
	LOC107126554	LAIR1	XM_015441056.1	55435531..55439885	+	MODEL	x	NCBI	x	x	BAC clone	AC275666.1	50	92.45	Not included
	LOC107128223	KIR2DL3	XM_015441098.1	55463199..55467295	+	MODEL	x	NCBI	x	x	No significant similarities found in humans				KIR3DX2
	LOC102120587	KIR3DX1	XM_015442112.1	55473438..55484299	+	MODEL	x	NCBI/Ensembl	x	x	KIR3DX1	NR_136268.1	100	90.63	KIR3DX1
	LOC102143631	LILRA2	XM_015441707.1	55498850..55516314	+	MODEL	x	This manuscript	LILRA2	55499209..55502842	LILRA2	NM_001130917.3	100	92.30	LILRA2
										55502843..55508554
									LILRA1	55508555..55515067					LILRA1 (pseudogene, see also legend figure 5)
	LOC102120967	LILRB2	XM_015441717.1	55523836..55542204	+	MODEL	x	NCBI/Ensembl	x	x	LILRB2	AF025528.1	100	89.99	LILRB1
	LOC107128256	LILRB4	XM_015441712.1	55567230..55572502	+	MODEL	x	NCBI/Ensembl	x	x	LILRB4	NM_001278426.3	100	91.10	LILRB4
	LOC102144397	LILRA6	XM_015441715.1	55598167..55601011	+	MODEL	x	NCBI/Ensembl	x	x	LILRA5	NM_021250.4	93	86.02	LILRA7
	LOC102144021	LILRA6	XM_005590336.2	55611000..55616285	+	MODEL	x	NCBI	x	x	LILRP2	NR_003061.2	100	92.86	LILRA8
	LOC102144764	KIR3DL3	XM_005590337.2	55621481..55635090	+	MODEL	x	NCBI/Ensembl	x	x	No significant similarities found in humans				KIR3DL20
Common marmoset	LOC100409118	RPS9	XM_008988619.3	47423550..47428374	+	MODEL	x	NCBI	x	x	RPS9	NM_001321701.2	100	96.75	RPS9
	LOC103787275	LILRB3	XM_035285351.1	47434589..47446854	-	MODEL	x	NCBI	x	x	LILRB3	XM_017030297.1	100	86.68	LILRB3
	LOC100896728	LILRB5 (pseudogene)	Unknown	47444676..47449680	-	MODEL	x	NCBI	x	x	x	x	x	x	LILRB5
	LOC118150341	U6 spliceosomal RNA	XR_004738453.1	47455408..47455510	-	MODEL	x	NCBI	x	x	RNU6-283P	NG_043530.1	63	90.77	Not included
	LOC100896768	YME1L1 (pseudogene)	Unknown	47460716..47461789	+	MODEL	x	NCBI	x	x	x	x	x	x	x
	LOC100409477	Programmed cell death protein 7-like (pseudogene)	Unknown	47463682..47466711	+	MODEL	x	NCBI	x	x	x	x	x	x	x
	LOC100410192	LILRB1	XM_035285350.1	47476545..47483108	-	MODEL	LQP	NCBI	x	x	LILRB1	AF009006.1	100	87.11	LILRB2
	LOC103790084	Immunoglobulin superfamily member 1	XM_035284391.1	47496046..47522164	-	MODEL	x	NCBI	x	x	LILRA4	NM_012276.5	95	89.80	LILRA4
	LOC100413055	LAIR1	XM_002762481.4	47539303..47551301	-	MODEL	x	NCBI	x	x	LAIR1	AF109683.2	100	87.73	LAIR1
	LOC100413417	TTYH1	XM_035285357.1	47591764..47612215	+	MODEL	x	NCBI	x	x	TTYH1	NM_001005367.3	92	95.35	TTYH1
	LOC108589560	Uncharacterized ncRNA	XR_001908788.2	47617802..47619345	-	MODEL	x	NCBI	x	x	BAC clone	AC275666.1	46	86.49	Not included
	LOC100410553	LENG8	XM_002762477.5	47624340..47636847	+	MODEL	x	NCBI	x	x	LENG8	NM_052925.4	100	94.84	LENG8
	LOC100413775	LENG9	XM_008988630.3	47636627..47638610	-	MODEL	x	NCBI	x	x	LENG9	NM_198988.2	100	89.96	LENG9
	LOC100410914	CDC42EP5	XM_002762478.4	47639353..47646499	-	MODEL	x	NCBI	x	x	CDC42EP5	NM_145057.4	100	92.21	CDC42EP5
	LOC100896958	LAIR2	XM_017967593.2	47644396..47669571	+	MODEL	x	NCBI	x	x	LAIR2	NM_021270.5	73	85.41	LAIR2
	LOC100414135	KIR3DX1	XM_035284392.1	47676198..47680941	-	MODEL	x	NCBI	x	x	No significant similarity found in humans				KIR3DX2
	LOC100411271	KIR2DS1	XM_035284394.1	47684672..47692469	+	MODEL	LQP	NCBI	x	x	KIR3DX1	NR_026716.2	71	85.37	KIR3DX1
	LOC100415212	LILRA3	XM_035285375.1	47706211..47712448	+	MODEL	x	NCBI	x	x	LILRA3	NM_006865.4	62	88.55	LILRA1
	LOC108589559	LILRB1	XM_035285346.1	47732700..47740175	+	MODEL	x	NCBI	x	x	LILRB1	NM_001388358.1	100	87.02	LILRB1
	LOC100390508	LILRB1	XM_035285354.1	47759785..47765875	+	MODEL	LQP	NCBI	x	x	LILRB1	NM_001388356.1	100	86.16	LILRB4
	LOC118150117	FCAR	XM_035284395.1	47799135..47809396	+	MODEL	x	NCBI	x	x	FCAR	DQ075338.1	63	85.91	FCAR
Notes:
1. Gorilla and orangutan LILRAB2 may be orthologues of to chimpanzee and bonobo LILRAB2. Gorilla LILRAB2 has a mutation in the transcriptional initation site. Orangutan LILRAB2 has a large intron 6 as compared to the LILRAB2 genes in the other species. Based on the sequences of LILRAB2 it is rather difficult to distract wether we are dealing with bonafide genes.
2. The transcription initation site in gorilla LILRA1 is interrupted by an insertion.
3. NCBI uses different codes to describe the status of the Refseq, of which a description can be found at https://www.ncbi.nlm.nih.gov/books/NBK21091/table/ch18.T.refseq_status_codes/?report=objectonly
4. LQP referes to low quality protein, and is used by NCBI to indicate that in these specific cases they modified the correspoding XM_sequences relative to the genome sequence to correct for possible protein-altering mismathces of indels in the genome. Some of these mismatches or indels may arise from errors in the assembled genome sequence and can result in frameshifts and/or nonsense codons in …
5. For the rhesus macaque, LOC718403 appears to contain two LILR genes, and LOC106992276 matches to a part of LOC718403 (printed in red). Rhesus macaque LILRAB2 may be an orthologue of chimpanzee and bonobo LILRAB2.
